# Supplementary material for: Apoptotic Cell Death in Bicuspid-Aortic-Valve-Associated Aortopathy
Source: Int J Mol Sci. 2023 Apr 18;24(8):7429. doi: 10.3390/ijms24087429 (PMC10138609; doi:10.3390/ijms24087429)
Supplement: Supplementary file 1 [file ijms-24-07429-s001.zip]

Archive with 1 entries (1 files):
- ijms-2285688-supplementary.pdf
